# Supplementary material for: Tumor-associated long non-coding RNAs show variable expression across diffuse gliomas and effect on cell growth upon silencing in glioblastoma
Source: Sci Rep. 2025 May 9;15:16220. doi: 10.1038/s41598-025-99984-9 (PMC12064817; doi:10.1038/s41598-025-99984-9)
Supplement: Supplementary file 2 — Supplementary Information 2. [file 41598_2025_99984_MOESM2_ESM.xlsx]

## Sheet: Content
Sheets summary	Expression of lncRNAs in different tumor entities and their association with overall patient survival. Designs for siRNAs used in silencing the lncRNAs and primers used in PCR. Coordinates and sequences of the lncRNAs.
Name of the tab	Content
Gene Structure	Same as in Figure 1B showing the gene structures that are present in each lncRNA as well as which lncRNAs are further analyzed by us or reported before
PCR	Same information as in Figure 1C showing that in which GBM cell lines lncRNAs are expressed
Expression and Survival	Summary of all the expression differences between tumor grades and types in TCGA diffuse glioma data for each lncRNAs as well as the associations with patient survival in diffuse gliomas and different tumor subtypes.
No expression	Numbers of samples that have no expression of given lncRNA in TCGA samples. Shown for all diffuse gliomas and each subtype separately.
siRNA design	oligo sequences of siRNAs used in cell line experiment
Primers	Primers used for PCR and qPCR
lncRNA coordinates	Coordinates in hg19 genome build for the lncRNAs
lncRNA sequences	Sequences of lncRNAs
SNB19 qPCR	Raw Cq values from quantitative PCR of all the 22 lncRNAS from SNB199 cell line
LN229 qPCR	Raw Cq values from quantitative PCR of all the 22 lncRNAS from LN2299 cell line
U-118 qPCR	Raw Cq values from quantitative PCR of all the 22 lncRNAS from U-1189 cell line
T98G qPCR	Raw Cq values from quantitative PCR of all the 22 lncRNAS from T98G9 cell line
siRNA qPCR	Raw Cq values for qPCR after silencing of the lncRNAS in SNB19 cell line. GAPDH was used as control.
Correlating genes	Genes correlating with lnc-NBN-1 expression

## Sheet: Gene structure
Gene	Number of exons	TATAbox (T), Initiator (I)	Number of PolyA site	Analyzed experimentally	Previously reported
TCONS_l2_00001147	2	I	1	0	1
TCONS_l2_00001282	2	IT	0	1	1
lnc-GBMT-1	2		0	0	0
lnc-GBMT-2	3	IT	1	0	0
lnc-GBMT-3	1		1	0	0
lnc-GBMT-4	1		0	0	0
lnc-GBMT-5	1	T	1	0	0
lnc-GBMT-6	1	T	1	1	0
lnc-GBMT-7	1		0	0	0
lnc-GBMT-8	2		1	0	0
lnc-GBMT-9	2		1	1	0
lnc-GBMT-10	2	T	1	0	0
lnc-GBMT-11	1	T	1	0	0
lnc-NBN-1	1		0	1	1
lnc-GBMT-12	1	T	1	1	0
lnc-GBMT-13	2		0	0	0
lnc-GBMT-14	1		0	0	0
lnc-GBMT-15	1		1	1	0
lnc-PNMA8C-5	1		0	0	0
lnc-GBMT-16	1	I	1	0	0
lnc-SLC19A1-12	1		0	0	1
lnc-GBMT-17	1	IT	1	0	0

## Sheet: PCR
Gene name	SNB19	LN229	U-118	T98G
TCONS_l2_00001147	3	3	3	2		0=No bands detected
TCONS_l2_00001282	2	3	3	2		1=No difference between bands
lnc-GBMT-1	0	0	0	0		2=Band is paler in withour reverse transcriptase sample
lnc-GBMT-2	3	2	1	0		3=There is a band in sample with reverse transcriptase and no band in sample without reverse transcriptase
lnc-GBMT-3	3	3	3	3
lnc-GBMT-4	3	3	0	1
lnc-GBMT-5	3	0	0	0
lnc-GBMT-6	2	2	2	2
lnc-GBMT-7	2	3	2	2
lnc-GBMT-8	2	2	2	2
lnc-GBMT-9	3	3	3	3
lnc-GBMT-10	2	2	2	3
lnc-GBMT-11	0	0	0	0
lnc-NBN-1	3	1	1	0
lnc-GBMT-12	2	2	0	0
lnc-GBMT-13	3	3	2	2
lnc-GBMT-14	0	3	0	0
lnc-GBMT-15	3	3	3	3
lnc-PNMA8C-5	1	1	1	1
lnc-GBMT-16	0	2	3	3
lnc-SLC19A1-12	3	3	1	3
lnc-GBMT-17	3	3	3	3

## Sheet: Expression and Survival
lncRNA	Differential expression between grade 2 and 3 in oligodendrogliomas	Differential expression between grade 2, 3 and 4 in astrocytomas	Direction of differential expression in Oligo G2 --> G3 comparison	Direction of differential expression in Astro G2 --> G4 comparison	Differential expression in Oligo G2 -->Astro G2 comparison	Differential expression in Oligo G3 -->Astro G3 comparison	Direction of differential expression in Oligo G2 -->Astro G2 comparison	Direction of differential expression in Oligo G3 -->Astro G3 comparison	Differential expression in Astro G4-->GBM comparison	Direction of differential expression in Astro G4-->GBM comparison	Survival all (which expression is associated with worse outcome)	Survival oligodendrogliomas (which expression is associated with worse outcome)	Survival astrocytomas (which expression is associated with worse outcome)	Survival GBM (which expression is associated with worse outcome)
lnc-GBMT-10	N/A	N/A	-	-	N/A	N/A	-	-	No	-	Low	-	-	Low
TCONS_l2_00001147	No	No	-	-	Yes	Yes	Up	Up	Yes	Down	-	-	-	-
lnc-GBMT-6	Yes	No	Down	-	Yes	Yes	Down	Down	Yes	Down	Low	-	-	-
lnc-GBMT-7	Yes	No	Down	-	Yes	Yes	Up	Up	No	-	Low	-	-	Low
lnc-GBMT-9	No	No	-	-	Yes	Yes	Up	Up	No	-	-	Low	Low	-
lnc-GBMT-11	No	No	-	-	No	No	-	-	Yes	Up	High	-	-	-
lnc-GBMT-14	No	No	-	-	No	No	-	-	No	-	-	-	-	-
lnc-GBMT-15	Yes	No	Down	-	No	No	-	-	No	-	Low	-	-	-
lnc-PNMA8C-5	Yes	No	Down	-	Yes	Yes	Up	Up	No	-	Low	-	-	Low
lnc-GBMT-16	No	No	-	-	Yes	Yes	Down	Down	No	-	-	-	-	-
TCONS_l2_00001282	No	Yes	-	Up	Yes	Yes	Up	Up	No	-	High	-	-	-
lnc-GBMT-1	Yes	Yes	Down	Down	Yes	No	Down	-	No	-	Low	-	-	-
lnc-GBMT-2	No	Yes	-	Up	Yes	Yes	Up	Up	No	-	High	-	-	-
lnc-GBMT-3	No	Yes	-	Down	Yes	Yes	Up	Up	No	-	Low	-	-	-
lnc-GBMT-4	Yes	Yes	Down	Down	Yes	Yes	Down	Down	No	-	Low	-	-	-
lnc-GBMT-5	Yes	Yes	Down	Down	Yes	Yes	Up	Up	No	-	-	Low	-	-
lnc-GBMT-8	Yes	Yes	Down	Down	Yes	Yes	Up	Up	No	-	-	Low	-	-
lnc-NBN-1	No	Yes	-	Down	Yes	Yes	Up	Up	No	-	Low	-	-	-
lnc-GBMT-12	No	Yes	-	Down	Yes	Yes	Up	Up	No	-	Low	-	-	-
lnc-GBMT-13	No	Yes	-	Up	Yes	Yes	Down	Down	No	-	-	-	-	-
lnc-SLC19A1-12	No	Yes	-	Down	No	Yes	-	Down	No	-	Low	Low	-	Low
lnc-GBMT-17	Yes	Yes	Down	Down	Yes	Yes	Up	Up	Yes	Up	-	-	Low	-

## Sheet: No expression
gene	No expression	No expression Oligodendroglioma	No expression Astrocytoma	No expression Glioblastoma	frequency for no expression	frequency Oligodendroglioma	frequency Astrocytoma	frequency Glioblastoma
TCONS_l2_00001147	2	1	0	1	0.00357782	0.0070922	0	0.00487805
TCONS_l2_00001282	2	1	0	1	0.00357782	0.0070922	0	0.00487805
lnc-GBMT-1	1	0	0	1	0.00178891	0	0	0.00487805
lnc-GBMT-2	158	102	46	10	0.282648	0.723404	0.215962	0.0487805
lnc-GBMT-3	1	0	0	1	0.00178891	0	0	0.00487805
lnc-GBMT-4	7	2	2	3	0.0125224	0.0141844	0.00938967	0.0146341
lnc-GBMT-5	1	0	0	1	0.00178891	0	0	0.00487805
lnc-GBMT-6	2	0	0	2	0.00357782	0	0	0.0097561
lnc-GBMT-7	1	0	0	1	0.00178891	0	0	0.00487805
lnc-GBMT-8	23	9	4	10	0.0411449	0.0638298	0.0187793	0.0487805
lnc-GBMT-9	1	0	0	1	0.00178891	0	0	0.00487805
lnc-GBMT-10	1	0	0	1	0.00178891	0	0	0.00487805
lnc-GBMT-11	1	0	0	1	0.00178891	0	0	0.00487805
lnc-NBN-1	1	0	0	1	0.00178891	0	0	0.00487805
lnc-GBMT-12	1	0	0	1	0.00178891	0	0	0.00487805
lnc-GBMT-13	6	2	1	3	0.0107335	0.0141844	0.00469484	0.0146341
lnc-GBMT-14	1	0	0	1	0.00178891	0	0	0.00487805
lnc-GBMT-15	1	0	0	1	0.00178891	0	0	0.00487805
lnc-PNMA8C-5	1	0	0	1	0.00178891	0	0	0.00487805
lnc-GBMT-16	2	0	0	2	0.00357782	0	0	0.0097561
lnc-SLC19A1-12	1	0	0	1	0.00178891	0	0	0.00487805
lnc-GBMT-17	1	0	0	1	0.00178891	0	0	0.00487805

## Sheet: siRNA design
Target Name	Sense/Antisense	siRNA Design
TCONS_l2_00001282	s	CUCUGAAGAGAUAGAGAAUdTdT
TCONS_l2_00001282	a	AUUCUCUAUCUCUUCAGAGdTdT
TCONS_l2_00001282	s	CAAGUGAUCUGCUGUCUUUdTdT
TCONS_l2_00001282	a	AAAGACAGCAGAUCACUUGdTdT
TCONS_l2_00001282	s	CAGAACAUUCCACCUGGCAdTdT
TCONS_l2_00001282	a	UGCCAGGUGGAAUGUUCUGdTdT
lnc-GBMT-6	s	CACAGUUCUGUUAGACAUUdTdT
lnc-GBMT-6	a	AAUGUCUAACAGAACUGUGdTdT
lnc-GBMT-6	s	GUAGAUGGCUUUGAGGCUAdTdT
lnc-GBMT-6	a	UAGCCUCAAAGCCAUCUACdTdT
lnc-GBMT-6	s	CCUUGAUACAGCCAGACAAdTdT
lnc-GBMT-6	a	UUGUCUGGCUGUAUCAAGGdTdT
lnc-GBMT-9	s	GUUAUAGAAUAUAAACCAAdTdT
lnc-GBMT-9	a	UUGGUUUAUAUUCUAUAACdTdT
lnc-GBMT-9	s	CCAUAACACUCAGGCAGGAdTdT
lnc-GBMT-9	a	UCCUGCCUGAGUGUUAUGGdTdT
lnc-GBMT-9	s	GGAUAGUCUCUUCAAUAAAdTdT
lnc-GBMT-9	a	UUUAUUGAAGAGACUAUCCdTdT
lnc-NBN-1	s	CCAACUAUCUAGUCUUUGAdTdT
lnc-NBN-1	a	UCAAAGACUAGAUAGUUGGdTdT
lnc-NBN-1	s	CUAUGCAUCUGACAGACAAdTdT
lnc-NBN-1	a	UUGUCUGUCAGAUGCAUAGdTdT
lnc-NBN-1	s	GACACUUUCCUUACACCAUdTdT
lnc-NBN-1	a	AUGGUGUAAGGAAAGUGUCdTdT
lnc-GBMT-12	s	GCUCUGUUACAACUACUUAdTdT
lnc-GBMT-12	a	UAAGUAGUUGUAACAGAGCdTdT
lnc-GBMT-12	s	CAUGAAUGUGUCUCAGUAAdTdT
lnc-GBMT-12	a	UUACUGAGACACAUUCAUGdTdT
lnc-GBMT-12	s	CAGAACCGGACAUGCUUUCdTdT
lnc-GBMT-12	a	GAAAGCAUGUCCGGUUCUGdTdT
lnc-GBMT-15	s	AGAGCAAGCUGCUUUCUUGdTdT
lnc-GBMT-15	a	CAAGAAAGCAGCUUGCUCUdTdT
lnc-GBMT-15	s	CUGUGCAACUUGGACCCAUdTdT
lnc-GBMT-15	a	AUGGGUCCAAGUUGCACAGdTdT
lnc-GBMT-15	s	AUUGGAUACUCCAAAUUUAdTdT
lnc-GBMT-15	a	UAAAUUUGGAGUAUCCAAUdTdT

## Sheet: Primers
Target Name	Primer sequence
lnc-GBMT-1-a/For	GGAGTCTCACAGTTTTCAGAGC
lnc-GBMT-1-a/Rev	CCATCCCTTCGTTTCTCACTT
TCONS_l2_00001147-a/For	CCTGGGCACACAGAGTCAA
TCONS_l2_00001147-a/Rev	CTTCTCCAAACGACGCCTGA
TCONS_l2_00001282-a/For	GCCAAGTCCCCAGCACTATTG
TCONS_l2_00001282-a/Rev	GAGGGTGGCTTGGTGTTGAC
lnc-GBMT-2-a/For	ATTCCTGCCACTCTCCTACCTA
lnc-GBMT-2-a/Rev	CATCTGGGATTCTGCCACCAA
lnc-GBMT-3-a/For	CGAGCTTACGGACCCAAAGA
lnc-GBMT-3-a/Rev	GGATCGACCCTTCCACTGAC
lnc-GBMT-4-a/For	CATAGGAGCTCAAGAGGCTGG
lnc-GBMT-4-a/Rev	GAAGTCCACCCTTTCCCAACT
lnc-GBMT-7-a/For	CTTGTCTGCCTCCAGACACTC
lnc-GBMT-7-a/Rev	AGCATCATGGGAAGGGATGG
lnc-GBMT-5-a/For	AGTCTTCCCCACCTGTTAGC
lnc-GBMT-5-a/Rev	TCAAGGGCAGTATGCTGAGTG
lnc-GBMT-6-a/For	TCCTCCCCACCCCTTTAAGT
lnc-GBMT-6-a/Rev	AGGAACACACAAGCAGACTCC
lnc-GBMT-8-a/For	GTGGGCATAGAGTAAGCGGT
lnc-GBMT-8-a/Rev	ACTCAGATTCCTGACTGCTGC
lnc-GBMT-9-a/For	GGCTAGAGAATGAGACCTGCT
lnc-GBMT-9-a/Rev	CTCCCCAAACATGACCTCTCA
lnc-GBMT-10-a/For	GCCCGGTTTGTGGAATTGTC
lnc-GBMT-10-a/Rev	ACAACAGTGCCAAGACCCAA
lnc-GBMT-11-a/For	CACTTGGTGTAAGGAGCCGT
lnc-GBMT-11-a/Rev	CCTGATCCAGCCCACTTCAA
lnc-NBN-1-a/For	CCTCCCCCTCAAGTAGACTCC
lnc-NBN-1-a/Rev	TGGACGGAACATGGATGGAGC
lnc-GBMT-12-a/For	TGTGTGCCATTAGGCTCTGTT
lnc-GBMT-12-a/Rev	AAACAAGGGGTCAGCAAGCTA
lnc-GBMT-13-a/For	CTGGTCTTCAGCAGTCCTGG
lnc-GBMT-13-a/Rev	AGGGTGGTTGGCCTGTAATG
lnc-GBMT-14-a/For	CTTTCAGGGTGGAGCGTGAA
lnc-GBMT-14-a/Rev	CCTTCCTTGTCCTCCGCATG
lnc-GBMT-15-a/For	GGACCCATCTGGCATAGAGC
lnc-GBMT-15-a/Rev	ACTGGCACAGTCACCAAACA
lnc-PNMA8C-5-a/For	GGCATACCCACTCGCAGAAT
lnc-PNMA8C-5-a/Rev	CATGCAACAAACACGCTGGA
lnc-GBMT-16-a/For	TGTGTGTGTCCCTGGATCATC
lnc-GBMT-16-a/Rev	GTTTCAAACCCAGGTCCACAC
lnc-SLC19A1-12-a/For	CACACAGAGGTGGAAAGAGGG
lnc-SLC19A1-12-a/Rev	TGGAGGTAGAGACGCTGACG
lnc-GBMT-17-a/For	ATGTTTTGTTCGACCCGCAC
lnc-GBMT-17-a/Rev	ATCACCTCTGCCCCAAAGTG

## Sheet: lncRNA coordinates
Gene	Chromosome	Start (hg19)	End (hg19)
TCONS_l2_00001147	1	37598751	37602000
TCONS_l2_00001282	1	68807251	68808750
lnc-GBMT-1	1	154651501	154652000
lnc-GBMT-2	2	104096501	104097250
lnc-GBMT-3	2	112797251	112798000
lnc-GBMT-4	3	153501	154500
lnc-GBMT-5	5	63687001	63688500
lnc-GBMT-6	5	87063501	87064500
lnc-GBMT-7	5	138889751	138890250
lnc-GBMT-8	6	92036251	92037750
lnc-GBMT-9	6	99299001	99299500
lnc-GBMT-10	7	9119001	9119750
lnc-GBMT-11	8	79873001	79873500
lnc-NBN-1	8	90598251	90599500
lnc-GBMT-12	9	42236501	42237500
lnc-GBMT-13	16	48081001	48081500
lnc-GBMT-14	17	30454751	30455250
lnc-GBMT-15	19	31203251	31204500
lnc-PNMA8C-5	19	46927751	46932000
lnc-GBMT-16	21	27588001	27590000
lnc-SLC19A1-12	21	46975501	46976500
lnc-GBMT-17	22	29576001	29576750

## Sheet: lncRNA sequences
Gene	Sequence
TCONS_l2_00001147	GGCTCATGCATCTGTGAGAGAGAGGGAGTGCGGTGTCTGCCCTCATGTTGTGTGTGTCTGTGTGTGCAGATGCTGCGAGCAACAGGGAGCAAGCCAGAGAGGCCGATGGAGGAAAAGTCAGAGACAAAGAGATGTTGCTGCCAAATCCCTTTCATCTCCAGCAGAGAGAGAGAGAGTCTGAAACTCCACGATGAGGAACTGAGACCCAGAGAGTGAAAGTCACTGGACCCTGGGCACACAGAGTCAAAATGCACTGTCTATTCTGCCAGGCCTTTGGTCCAGCTGGACTGATGGGAAAAGGTGCAGGGGAGGAAGGCCTCAGGCGTCGTTTGGAGAAGTTTAAAATGGATGCTGTGGCCAGTGGAGAGAGATCAGTCTAAGCTCTGAATCGAACACTCT…
TCONS_l2_00001282	AGACACTCTCAGTCTTGGAAATCCTACCAACAAGGATTCAGAGTGGCACGATCTTGGTTCACTTCAACCTCCACCTCCTGGGTTCAAGCAATTCTCCTGCCTCAGCCTCCTGAGTAGCTGGGACTGCAGGTGTGAGCCACTACACCCGGCTAATTTTTGTATTTTTAGTAGAGATGGGGTTTCGCCATGTTGGGCAGGCTGGTCTTGAACTCCTGACCTCAAGTGATCTGCTGTCTTTAGACTCCTGAAGTGCTGGGATTACAGGTGTAAGCCACCTTGCTCGGCCCAAGGAAGAATTTCTTAATTAAAGATGTATACAATACGCTAAAGGATTAAAAATTTACACACTACACAAAAATTAAATTCTACTTATCAATGGTCAACATTTTAAAAAGAAAT…
lnc-GBMT-1/anti	CAGTCATTAGCATTGTTTCTATGGATATTCAATTAACTAAAAAGTGAGAAACGAAGGGATGGGCCGAATTAAAGGAATAGGTTGGGATAGTTAACTGCAGCAGGAGCATGTTCTTAAGGCACAGATCGCTCATGCTATTGTTTGTAGCTTAAGAACGCCTTCAAGCATTTTCCGCCCTGGGCAGGCCAGGTGTTCCTTGCCCTCATTCCCATAAAATCACAATCTTCCAGCTTGGGCGTTAGGGCCATTATGAACACGTTACAGTGCTGCAGAGATTTTGTTTATGGCCAGTTTTGGGGCCAGTTTATGGCCAGATTTTGGGGGGCCTGCTCCCAACACAGAAGTTCTGGGGGTGGGGCCCAGCAATCTGTGGTTTTTTGTTTTTTGAGACAGGGTCTC…
lnc-GBMT-1/sense	GTCTAGCTCAGGGTTTGTGAATGCACCAATCCACAATCTGTATCTAACTACTCTGGTGGGGACTTGGAGAACCTTTGTGTGGACACTCTGTATCTAGCCCATCTAGTGAGGAGGTGGAGAACCTTTGAGTCTAGCTCTGGGATTGTAAACGCATTGGGATTGTAAATGCACCAATCAGTGCCCTGTCAAAACAGACCACTCGGCTCTACCAATCAGCAGGATGTGGGTGGGGCCAGATAAGAGAATAAAAGCAGGCTGCCTGAGCCAGCAGTGGCAACCTGCTTGGGTGCCCTTCCACACTGTGGAAGCTTTGTTCTTTTGCTCTTTGCAATAAATCTTGCTACCGCTCACTCTTTGGGTCCACACTGCTTTTATGAGCTGTAACACTCACTGTGAAGG…
lnc-GBMT-2	TCTAGTAAACTTGCTTTCACTTTATTCCATGGACTAGCCTCGAATTCTTTCTTGTGTGAGATCCAAAAACCCTCTCTTGGGGTCTGGATCAGGACCTCTTTCTGGTAATATCTTTCTGGAGACCATGAAGGGACGATACTGAGGAGACCCTCAACTCCAAGGAAATAGACTGCAGCACCAATTGGAAGACTTTGAAATCCTACAGAATAGCCCAATTTCTTTCTGCAAGAAAAAGCCTATTCCTGCCACTCTCCTACCTAAGAAGAGTTTGGGTGTCTGAGCTGGGCTTGGTGGCAGAATCCCAGATGCTTCACCTGGGCCAAACACAGCACAAGGAGATCTCGGTGATGAAGGGAAGACAGCTCTTAAATAACCAATGGCATACCAGGAATATGCTTG…
lnc-GBMT-3/anti	GGGCCGTTTTATAAGATTTGGGTAGGTAAAGGAAAATTACAGTCAAAGGGGGGTTGTTCTCCGGCGGGCAGGGGTGGGGGTCACAAGGTGCTCAGTGGGGGAGCTTTTGAGCCAGGATGAGCCAGGAGAAGGAATTTCACAAGGTAATGTCATCAGTTAAGGCAGAGACAGGCCATTTTCACTTCTTTTGTGGTGGAATGTCATCAGTTAAGGCAGGAACAGGCCATTTTCACTTCTGTGATTCTTCACTTGCTTCAGGCCATTTGGATGTATACGTGCAGGTCACAGGAGATACGATGGCTTAGCTTGGGCTCAGAGGCCTGACAATGGGGAACCTCATGAGGACATAGTTTCCTCCCCTCAGGATGGTTAGCCACCAAAGAAGGAAAAATACTTTTG…
lnc-GBMT-3/sense	GTTGCAAGCCCTGTGTTTAAAGGTGGATACAGTCACCTTCCCAGCTAGGCTTAGGGATTCTTAGCCGGCCTAGGAAACGCAGCTAGTCCTGTCTCTCAGTCCCTCCTCTCAACAGGAAAACCCAAGTGCTGTTGGGGAGGCGGGCCAGCGACTGCTCTAACTGCTTCCTTCTGAACTAGGGCGCAGTAGGGGTCATGCAGTTGAGATTTCCTCGGGAGGGGTGCCTTTGATGTCATCAACATCGAAGCATGGGCTAGCAGGCTGGTCCAGGGGGCTGCGGTAGATCTTAGTCCTCGACTGCACCTGGGGCTCCATTTGAAGAACGATTTGTAGTTTTACAGCTTCGATTCTGGAAGAGACAAACTTAACAAGGAGGTTAAAAAGATACAGGGATTGAAA…
lnc-GBMT-4	TCCGGTCAAAAGAGGAAAAGCAACAAATGATCAGGAGAATTGGGGGCTTACCCAGTGAGCGAAGCTTTGGCAAAAATGTAAAGCCGTGCAGCACAATGCAAGAGGAGGCCAAGGACTCCCTGCAAAACCTCAACTTCAAGCCTAAAACAGCCTGAAGGTTGAAAAACTGGACTGCTGGCTCCAGATGAAGTCCACCCTTTCCCAACTGATTCTTTCTGAATAATGCCCACCTGCACACTCAGAGGATGGGGTGGGGCCATGCAAGCTCCCTGCCGGGAACCCAGCCTCTTGAGCTCCTATGTGGTGGGGCAGGAGCCAGTTCACAGGCTTCCCTCTCACTCTGCTGAGAGTTTTTCTCTTTTCCTTTTTTTTGCCCAATA
lnc-GBMT-7/anti	CCTGCTGATTGGTCCATTTTACAGAGTGCTGATTGGTCCGTTTTTACAGACTGCTGATTGGTAAGTTTACAAACATTTGGCTAGACGGAGCGCTTATTGGTGCGTTTTTACAGAATGCTGATTGGTGCATTTACAAACCTTGGCCGGGTGTGGTGGCTCACGCCTGTAATCCCAGCACTTTGGGAGGCTGAGGTGGGCAGATCATGAGGTCAGGAGATCGAGACCATCGTGGCTAAAATGGTGAAACCCCGTCTCTACTAAAAATACAAAAAATTAGGTGGGCGTGGTGGCGGGTGCCTGTAGCCCCAGCTACTCAGGAGGCTGAAGCAGGAGAATGGCATGAACCCAGGAGGCGGAGCTTCCAGTGAGCTGAGATAGTGCCACTGCACTCCAGCCTGG…
lnc-GBMT-7/sense	TCTCCTTGCCCCTTTAATGGAAACCTTTTACTATTTCATCATGTTATTAAGCAGCATACTAACCATACTCTTTGCAATAGGACTATATACTGTAGCTCCTGCTGGGATGAAAATAAAATAGAACACAGGGAGCCACTCACTTTGCTCCCAACATCCCTTTCCAGCCACTCACCGGAGCTACCTTGGCAAGTACTCTAGAAGTATGAAAAAATGAAAACAACAAACTCGCACACCTTTTTAACATACACAACCAGTTTTGTCTACCCAGCCGAGGTATATTCTTCTTATGTGGAACACCGACCTATATCTGCCTCCCCACTAACTGGACAGGCACCTGCACCTTAGTCTTTCTAAGCCCCAACATTAACATTGCCCCAGGAAATCAGACCCTATCAGTAC…
lnc-GBMT-5	CATCCTGGCTAACACGGTGAAACCCCGTCTCTACTAAAAATACAAAAAATTAGCCGGGCACGGTGGCGGGCGCCTGTAGCCTGTAGTCCCAGCTACTCGGGAGGCTGAGGCAGGAGAATGGTGTGAACCCGGGAGGCGAAGCTTGCAGTGAGCTGAGATAGCGCCACTGCACTCCGGCCTGGGCGAAAGAGTGAGACTCCATCTCAAAAAAAAAAAAAAGAAAAAAGAAAAAAAAGAAAGAAATTTTATCTGTCGTCAAAATCCTTCCAAAGAAGAAATCTCTAGACTCAAATGGTTTCACTGGTGAATTATACCAAACATTTTATTTTATTTTATTTTATTTTATTTTTTGAAACAGAGTCTCACTCTGTCACCCAGGCTGGAGTGCAGTGGCATCAT…
lnc-GBMT-6	AGACTTAGAGTTATAAAATCATTATTGTTAGTGTGAAGTTTCTTAACAATTTAGTTTGGACATGAATACTTGAGTGGGGGATATATTGTCCATGACATCTATAGTCCTCTGGTTTAGTTCCAACAGGAAAGGGAAAAAAATAGAATTAAAGTTCAAGAAAAATCGTTAACAGTATAGGAAAAAACAGATAAATTATACATGAGAAGAAAGAAACAATATTTTACAAGCTACACAAATCACAGTTCTGTTAGACATTGTGTTGCTCTGAAGCTCTCAATTGCCTGTAGAATCACAACCAAACTCCTTAGTAACATCAAGTGTCAACATAGTTGTTCACACTTGATTTTCATCACTCCTCCTCAAGCAACTTATATTCCCCCTCTGTCTCGCTTATATTGG…
lnc-GBMT-8	TAGGAAACTCGAATCTTTCATAATGAGCAGTAAATATGCCTGCGCTTTGCTCTGGGAGGAGACACTATCTCTATTTTTCAAGCCTATTTACTATCAATCATCCTGAAAAGACCGTCAGAACAAAGGAAAATCAGTGCTTCACTCACAGGCAATGCAGAAATTTTGGAGACCCATAGGGATTTGTCTCCCTACACCATACCTAAGAAGTGCAAAGAAGGACTCCCAAAGCAATGAAGCATCAATTCTGTGCTCGATGTCACCAATCAATTGCACAAATCGCTCCCAGTGATTCTCACTAAATGGACATTGGAATGGATCTACAGCACTGAATGAAGAGTTAGTAGCAAAAGACCTCAACCAAATAAAACTACCTTTACCAGAAAAAAAAAAATCATTCAT…
lnc-GBMT-9	ATTTTCATCCAAATGTTTATTTGTTTCTAAGACAGCTAAAGAAAGGAGTCTATTTTAAAGAAATTTAGACATACATTAAACTTTCCTTGTTTAACACATTCAGTCAACTAAAACTATGAGAGGTCATGTTTGGGGAGAAGACATTTGTTTATACTTAATATCACTTCCTAAAACACAAAAACCCCTTTCTAAGGTTTCCTAGACTTTAAAAGATAGGAGTGGTATACTGTATTGATTTCAGTTAGGAAAAAGGAAGGCAATTTGAATAGGGGCCAGTGGAATACAAATATGTCAATATTCTCTTGAATATAGTGTAAAGTAACTGAGATTACCTGGTTTTAAATAAAGAGCATATGAAAAATGGAAAACTTTTCCTCTTAGATCAAAAACAAGACTAAA…
lnc-GBMT-10	TGTTCTCCTTTCTCTTTCTTCTTCCTATTAAACCTCCACGCCTAAACTCAGTCCTCTTGGGTGTCTATGTCCTTAATTTTCTTAGCGAGAGACTACAAACCCGGGGTATTTACCCCAGACAACTACCCCGCTTCATATTGGGAATCTCAGCCAGGATCCCAAGGTACATTCATCGGAACGGCTACCACCCGAGGGGACACCAGCTCTGGGACTCAAAAAATGGTAAAGAGACCTCCAGAATCAATGAATCACTTTCAGAGAAAAGAAAAGAAAAACTTTAAAAACACAAAGAAAAAAAATACCACATTTTCCCCAAATTTCACGTCATAACCAACTAGAAGTGCAAACGTAAGTGATGCTGGAAACAAGACTCTGGCAAGAAGGGCCTTCTGAGCAAGG…
lnc-GBMT-11	TTTCTGAAGGGCATTTAGAAGATTGATTCTAAAACACACATAAGTTTCTTAATTCTTTTATTCTGACCTGATGGATTTTCTAGTCCAGCCAGTTGTACCCCTGACCTTGTGCTCTCTTTTTCTGGTATGGCTTTCCTAGGCTCAAAAATCCCAAAGTGCTACCCTCTAAAATTATGGATAAAAGGCTCTATTAATATTTATGTCTCCTTGTGGCAGGCCACAGATATGAATTAATTACTGCATCTGCACAGATGTGGCCTGATTACGCAAGGCGGAACTAAGCTAAACAGCCAGCATGATAAACCCAAGACTGGCAAGGTAGCAGGAGAATTTTGAGATATATTCAAGTTGAATGCTTTTATCGGTTCTAAGTTGTTAGTTCTTGGAGGAGAGTATTGT…
lnc-NBN-1	CGAGGGCTGGGACGGGCGGCTGGGAAGTGGGAAAGGGAGCTCCTTTTGTCTTCTCTTCCCATCCCCCAGGTTTGGGAAAGTTTTCCTTTTGGGAAAGCCCCTCTCTTCAGCCTGCTGGCGGGTGTCGGATTGGTTAGCGACCACCGGCCCCCGCCTCCCCCAACAGGATTCTCCTTTGGGCCACAGGTCTTCCGGAAGTTGCCAAACCCCGGTAGCGGCAGCGTCCGGCTGGGGGCTTTATTAGGGGGCACCGGGGTCTGCTTTCCGACTCCCTTCCGACTCCGCGCCTGCGCAGGAAGCGATTTGGGGAGTGTTGTGAATTCCGAGGGCTCCACACTTAAGAGGTTGTACACTCACCTGTCTACCTGGACTCCAATTTCCATATTTCCAGCCACTTGA…
lnc-GBMT-12	CCTCCCGGGTTCAAGCGATTGTCCTGCCTCAGCCTCCCGAGTAGCTGGGATTACAGCCACATGCCACCACACCCAGCTAATGTTTGTATTTTTAGTAGATACGGGGTTTCATCATGTTGCCCAGGATGGTCTTAATTTCCTGACCTCGTGATCCGCCCATCTCGGCCTCCCAAAATGCTGGGATTACAGGCATGAGCCACCAGAACCGGACATGCTTTCCTTAAAAGCTAAATATTTTAGGCTTGTGTGCCATTAGGCTCTGTTACAACTACTTAATTCTGCTTTTGTAATTCTATAGCACCCATTGATAATACATAAACAAATGAGCATGAATGTGTCTCAGTAAAAATTTGTTCACATAAACAGGCAGTCCACCCATGAGTTTAAGGA
lnc-GBMT-13	TCCCTCCTCCTGCTTCTCCTCCTTCTTTCCCTCTCCCTCCTCCCCTTTCTCTCTTCCCCCTACTCCTCCATTCCCTCCCTCTCCACTCCCTCCTCCTGCTTCCCCTCCTCTTCCCTCTCTCTCCCCATCCTCCACCTCCTTCTCCTCCTCCTAAATGCAGCTACATTTGGACCCCTGCAACCCAGCAGGCTAAGAAGCTGGCAGCACATCTGTCCTCTCTGGTCACAGGGGCTGGATGTTACGCACCTTCCCAATCTATTGCCTTCCAATACCATGTCCTTCTGATGTCACAGTAGCAGAGATTCTCCACAGGAGAGAACCATGGAAAAGCAACACTCCTGAGTCCTTTTGAAAAAATCACCCAACAACAAAATTCAGCCACTTAAAAGAGGAGTCCAG…
lnc-GBMT-14/anti	CAAAAGTCCATGACAAATAGAAGTTCTAAACAATTGTTTACAAATACTTTAGGTATAATTACAGTAAAAGTCAAGTTCATTTGAAATCACCAAAAAAAAAGTTTCAGGTTGGACACGGTGGCTCACCACCTGTAATCCCAGTATTTAGGGATTTTCTTACAATAAAAGGCATACAGGTTGATTATTTTAGGCATACAGGTTGATTATTTTAGGCATACAGGTTGATTATTAAATGACATGATTGCCCATATATAAAATTTTAAGGAATCTAAAAACAAAAAACAGCTTCCAAAACTAGTGAGTTTAGAAGCACAGAGGATGCAACATAAATATATGAAAATCGATTGTATTTCTATATAGTAACAAAAAACAAGTAGACACTAAAATTAAAACTACTAT…
lnc-GBMT-14/sense	AGACGCGCGGCTCCCCTTCCTTGTCCTCCGCATGACGCCCGTGCCGGAGCCCACGTGAGCCTTTGCCAAGGAGAGATTCAGAGATATGAGCAGAAAAACTGGAAGATGGACTTCTTCAATAAGGCAGCGGGACGGTTTGGCTGATGGAAGATGTTTCCCGGAAGCCTGTTCACGCTCCACCCTGAAAGTCCCAGGGCCGTGAGAGTCAGCCGGGCCGCCGAGGCGGTGCCCTCCAGGCTGCAGGATGATCCAGGGACTGTTTTCCTCAGCACTGTGTAGGTTTCAGCTTATGAGTTCTGTCCATGTTTTGTGAGATTTATAGCTAAGTATTTACCTTTTCGAATGATTATAAACAACATAGTAGTTTTAATTTTAGTGTCTACTTGTTTTTTGTTACTA…
lnc-GBMT-15	TAGTGTTGCGTTGAAGATGGAGGGGCTGTGTTTTCGTTGTTGAAAACACCTCTATAATCTGACACCAGCTGCTGTAATTCGCCTAGAACCCTAATGAGATGTGTCGGGAGGCAGCTGCGGTGCCAGTCAGACTGGAGCGGTCACTGCAGAGAAAATCAATTCACGTGGTGTTGTAACTGCACTCTTGGAGAAACCTTAGACGGCCCGCAGCCAGCGCCGGGGCTGACCGGCACTGCAGAGGATTGAGATCTTAAATGCGCATTTTTACAAAATACACAGCCAAATGAAATCAATGATCAGGAAGTGTCTGCAGACAAATGTCCATTGCAGGTTTGATGAGTAATTCCTTTTTTTAGATCAAATTGTTCTCGGTAGCCTTTTCTTCTTTTTTAAAAAAAA…
lnc-PNMA8C-5	GTTTAAGGAGTGCGAGTGAGTGTGGGTAATGCAAGGGAGGGTGGGAATGACTCTAGTGAGTGGGTAACTTTGGAGTAAGAATGGGTATCATTTGGATAGCACAGGTAACATCTGACTAGTGCGAAAGAGGTGGATATCTTTATCTGAGTTAACTAACTTGTGGGTTACATCTGAGTGGGTGTGGTTAACGTCTGGGTGCCCGTGGCTCATTTATTCATCTTACAGATATTTATTGCATACCTACTATGTTCCAGGAGCTGGGGATATGGAAGGGAGTAAACTCAATAAAAATCCCTGCCTTCATGGCACTCAGAGTAAGTGGGTAATATTTGAATTACTTGGAGACATCAGAGTGAGCGTAGGTAGCATTTGAGTACATGTGGGTAACAGCTGAATGAT…
lnc-GBMT-16	TCATGCGTTATTCACTGCAGACTTGAACTCCTGGCCTCAAGCAATCTTTCTACCTTGACCTCCCAAAGTGCTGGGATTACAGGTGTGAGCCACTGTGTTTAGCCTAGACTTACCTTTAATAGCTTTTGATAAGTTATTTTTTAATGTAATTTTGATAAAATAATTGTACCTAAAATGTACTAATGTGTTGGTATTGTCTACTATCCAATCTACGAACAAATTTTACTGATTCATTCGTAACTGACCCCAGAGTTGGTTTGTTTGAATCACTGTAACTGAGCCTCTATTATAAAGATCATACGATGTTTGTTTTACCTACTTTCCCTTTCCCCTTGTCCTTTTCTTGCTCTATGCGTGCTTGCTTGCATGTCATTATTTCAGTAGAGGGTAGTCACTAAT…
lnc-SLC19A1-12	TGGAAGCACCAAACACCCAAGCCCGGGCGCTGGTGGGGAGCAGCGGGGGAGGCCGAGCTGCTGACGAGCGGGTCTGGCTCAGAGCAGCGTCCACCCTCGGCCCTCACAGGCCCCGCTGCCCTGCCGCCAGGGCTTGAGCTTGCAGTCTTGGGTCCGCCCGGTCTTTCTGTCTGCGGTGGAGGTAGAGACGCTGACGTGCTCAGCTTAGGAGTCTCAGGTCTCCCCGGGCCGCAGGCCGTGAGGACCTCTGCTGGTCATCCCCGGGGTGGCTGCAGCCACCCTCTTCCGGGGACTGGAACGGGAGCGTCCTTGTGGCCAGGAGGGGACCCTGCTGGTGGCCGCCCGATGCTCAGGCCCCTCTTTCCACCTCTGTGTGCCCCACCCCAGCTTCTGTTCTCG…
lnc-SLC19A1-12	AGAAAGCGACCCACGCAGAGTTCCGCGCCAGCCGAGGGGCCCGGCTGCCGCCCATGCGCGGTCCTGGAGGTGCCGGGAGGGGGTCGCGGACCCTGAGGCAGGATCCACGTGGTCCCTGCGGGCCCAGTGAGTGACATCACCGCGACGCTGCGCATGGAGCAAGCTCTACACCCGGGAGATGGCCACGGTGCGCATGCAGCAAGGTCTACTCCCGCGAGGTGACCACGGGACAGACGATCCTCTGAGGTTTCCAGGAAGACCCCCGCCCTAATCCTCTGAAGGTCGGAGGTCACAGGTCAAAGCCGAGAACAGAAGCTGGGGTGGGGCACACAGAGGTGGAAAGAGGGGCCTGAGCATCGGGCGGCCACCAGCAGGGTCCCCTCCTGGCCACAAGGACGC…
lnc-GBMT-17	TCCCACGGGCTGTAGACTGGGAAACTGAGGCCCGGGCCACGGTCCCAGACGCAGCCGGGACCCGAACCCACCTCACCTGAGCGAATGATATCCGGGACTCATCCTTTTTCGACACCTTTGCGGGATCCAGCCCTCCAAGGAAAGCTTCCTGAGCAGTGCGCGCCACGTGTATTGGGCACCTCACCGCGGCCACTTCACATCCTATCTCAGGTGGAGAAACTAAGCCACAGAAAGGAGCTGTCATTTACCTAAAGCACCGTGGCAGGGGTTTGGCAGAGCCAGGATTTGTACCCAGATCGCCTGACTTCGGAGAGTAACAGCTCTTAACCACAGCACTTCGGTCTATGCCTTGATTTCACCATATGTAACAAGCAGCTGTGCCACTTTGCATTCCCACCA…

## Sheet: SNB19 qPCR
Sample	Cq Mean		Sample	Cq Mean
SNB19 TCONS_l2_00001147	33.5781		SNB19 WRT TCONS_l2_00001147	NaN
SNB19 TCONS_l2_00001147	33.4669		SNB19 WRT TCONS_l2_00001147	NaN
SNB19 TCONS_l2_00001147	33.3323		SNB19 WRT TCONS_l2_00001147	NaN
SNB19 TCONS_l2_00001282	34.2733		SNB19 WRT TCONS_l2_00001282	36.2298
SNB19 TCONS_l2_00001282	35.0586		SNB19 WRT TCONS_l2_00001282	36.3444
SNB19 TCONS_l2_00001282	33.1903		SNB19 WRT TCONS_l2_00001282	NaN
SNB19 lnc-GBMT-1	29.1884		SNB19 WRT lnc-GBMT-1	32.6016
SNB19 lnc-GBMT-1	29.4731		SNB19 WRT lnc-GBMT-1	NaN
SNB19 lnc-GBMT-1	29.4406		SNB19 WRT lnc-GBMT-1	NaN
SNB19 lnc-GBMT-2	36.0506		SNB19 WRT lnc-GBMT-2	34.0197
SNB19 lnc-GBMT-2	NaN		SNB19 WRT lnc-GBMT-2	34.8521
SNB19 lnc-GBMT-2	NaN		SNB19 WRT lnc-GBMT-2	NaN
SNB19 lnc-GBMT-3	35.5025		SNB19 WRT lnc-GBMT-3	NaN
SNB19 lnc-GBMT-3	35.4839		SNB19 WRT lnc-GBMT-3	NaN
SNB19 lnc-GBMT-3	34.358		SNB19 WRT lnc-GBMT-3	NaN
SNB19 lnc-GBMT-4	NaN		SNB19 WRT lnc-GBMT-4	NaN
SNB19 lnc-GBMT-4	NaN		SNB19 WRT lnc-GBMT-4	NaN
SNB19 lnc-GBMT-4	NaN		SNB19 WRT lnc-GBMT-4	33.5445
SNB19 lnc-GBMT-5	33.5286		SNB19 WRT lnc-GBMT-5	33.3576
SNB19 lnc-GBMT-5	33.6609		SNB19 WRT lnc-GBMT-5	NaN
SNB19 lnc-GBMT-5	36.043		SNB19 WRT lnc-GBMT-5	NaN
SNB19 lnc-GBMT-6	31.4818		SNB19 WRT lnc-GBMT-6	NaN
SNB19 lnc-GBMT-6	31.3608		SNB19 WRT lnc-GBMT-6	NaN
SNB19 lnc-GBMT-6	33.1852		SNB19 WRT lnc-GBMT-6	NaN
SNB19 lnc-GBMT-7	35.259		SNB19 WRT lnc-GBMT-7	NaN
SNB19 lnc-GBMT-7	33.566		SNB19 WRT lnc-GBMT-7	NaN
SNB19 lnc-GBMT-7	34.0672		SNB19 WRT lnc-GBMT-7	36.4549
SNB19 lnc-GBMT-8	37.3329		SNB19 WRT lnc-GBMT-8	31.7334
SNB19 lnc-GBMT-8	NaN		SNB19 WRT lnc-GBMT-8	39.5389
SNB19 lnc-GBMT-8	38.4242		SNB19 WRT lnc-GBMT-8	33.3054
SNB19 lnc-GBMT-9	26.0921		SNB19 WRT lnc-GBMT-9	NaN
SNB19 lnc-GBMT-9	26.4452		SNB19 WRT lnc-GBMT-9	32.9605
SNB19 lnc-GBMT-9	26.2994		SNB19 WRT lnc-GBMT-9	NaN
SNB19 lnc-GBMT-10	36.5095		SNB19 WRT lnc-GBMT-10	NaN
SNB19 lnc-GBMT-10	36.5798		SNB19 WRT lnc-GBMT-10	NaN
SNB19 lnc-GBMT-10	36.6874		SNB19 WRT lnc-GBMT-10	NaN
SNB19 lnc-GBMT-11	37.3211		SNB19 WRT lnc-GBMT-11	NaN
SNB19 lnc-GBMT-11	NaN		SNB19 WRT lnc-GBMT-11	38.9995
SNB19 lnc-GBMT-11	36.22		SNB19 WRT lnc-GBMT-11	NaN
SNB19 lnc-NBN-1	25.9975		SNB19 WRT lnc-NBN-1	31.6782
SNB19 lnc-NBN-1	26.5695		SNB19 WRT lnc-NBN-1	31.1389
SNB19 lnc-NBN-1	27.4768		SNB19 WRT lnc-NBN-1	33.211
SNB19 lnc-GBMT-12	23.1924		SNB19 WRT lnc-GBMT-12	32.898
SNB19 lnc-GBMT-12	23.6339		SNB19 WRT lnc-GBMT-12	37.0561
SNB19 lnc-GBMT-12	23.66		SNB19 WRT lnc-GBMT-12	33.727
SNB19 lnc-GBMT-13	39.0455		SNB19 WRT lnc-GBMT-13	34.1656
SNB19 lnc-GBMT-13	35.7745		SNB19 WRT lnc-GBMT-13	33.2003
SNB19 lnc-GBMT-13	37.6039		SNB19 WRT lnc-GBMT-13	34.0812
SNB19 lnc-GBMT-14	33.5382		SNB19 WRT lnc-GBMT-14	NaN
SNB19 lnc-GBMT-14	34.9513		SNB19 WRT lnc-GBMT-14	NaN
SNB19 lnc-GBMT-14	34.1302		SNB19 WRT lnc-GBMT-14	37.9913
SNB19 lnc-GBMT-15	31.7119		SNB19 WRT lnc-GBMT-15	33.0398
SNB19 lnc-GBMT-15	32.1768		SNB19 WRT lnc-GBMT-15	NaN
SNB19 lnc-GBMT-15	31.8859		SNB19 WRT lnc-GBMT-15	NaN
SNB19 lnc-PNMA8C-5	32.042		SNB19 WRT lnc-PNMA8C-5	35.6847
SNB19 lnc-PNMA8C-5	34.5504		SNB19 WRT lnc-PNMA8C-5	NaN
SNB19 lnc-PNMA8C-5	32.174		SNB19 WRT lnc-PNMA8C-5	NaN
SNB19 lnc-GBMT-16	36.4433		SNB19 WRT lnc-GBMT-16	37.8673
SNB19 lnc-GBMT-16	34.6021		SNB19 WRT lnc-GBMT-16	NaN
SNB19 lnc-GBMT-16	35.7235		SNB19 WRT lnc-GBMT-16	NaN
SNB19 lnc-SLC19A1-12	33.1091		SNB19 WRT lnc-SLC19A1-12	NaN
SNB19 lnc-SLC19A1-12	33.7909		SNB19 WRT lnc-SLC19A1-12	NaN
SNB19 lnc-SLC19A1-12	33.9859		SNB19 WRT lnc-SLC19A1-12	NaN
SNB19 lnc-GBMT-17	34.6263		SNB19 WRT lnc-GBMT-17	NaN
SNB19 lnc-GBMT-17	34.3499		SNB19 WRT lnc-GBMT-17	NaN
SNB19 lnc-GBMT-17	34.0364		SNB19 WRT lnc-GBMT-17	NaN
SNB19 GAPDH	18.7673		SNB19 WRT GAPDH	38.0473
SNB19 GAPDH	19.053		SNB19 WRT GAPDH	39.4634
SNB19 GAPDH	18.4547		SNB19 WRT GAPDH	35.961
SNB19 NTC	NaN		SNB19 WRT NTC	NaN
SNB19 NTC	NaN		SNB19 WRT NTC	NaN
SNB19 NTC	NaN		SNB19 WRT NTC	NaN

[truncated: 5 more sheets: LN229 qPCR, U-118 qPCR, T98G qPCR, siRNA qPCR, Correlating genes]
